# Supplementary material for: An Optimised Live Attenuated Influenza Vaccine Ferret Efficacy Model Successfully Translates H1N1 Clinical Data
Source: Vaccines (Basel). 2024 Nov 13;12(11):1275. doi: 10.3390/vaccines12111275 (PMC11598904; doi:10.3390/vaccines12111275)
Supplement: Supplementary file 1 [file vaccines-12-01275-s001.zip]

Archive with 1 entries (1 files):
- vaccines-3238289-supplementary.pdf
